# Supplementary material for: 3D-Printed Versus Conventional Dental Provisional Resins: A Comparative Study
Source: Medicina (Kaunas). 2026 Feb 14;62(2):382. doi: 10.3390/medicina62020382 (PMC12942832; doi:10.3390/medicina62020382)
Supplement: Supplementary file 1 [file medicina-62-00382-s001.zip]

Archive with 3 entries (3 files):
- S1_Color Change.pdf
- S2_Knoop Microhardness.pdf
- S3_Roughness.pdf
